# Supplementary material for: Probiotics and Synbiotics Administered to Young Infants: Perceptions and Acceptability Amongst Carers and Healthcare Workers in Western Kenya
Source: Nutrients. 2025 Jan 29;17(3):495. doi: 10.3390/nu17030495 (PMC11820114; doi:10.3390/nu17030495)
Supplement: Supplementary file 1 [file nutrients-17-00495-s001.zip]

Archive with 1 entries (1 files):
- nutrients-3428811-supplementary.pdf
